# Supplementary material for: L-arginine-loaded microneedle patch enhances diabetic wound healing by regulating macrophage polarisation and mitochondrial homeostasis
Source: Regen Biomater. 2025 Sep 1;12:rbaf092. doi: 10.1093/rb/rbaf092 (PMC12493038; doi:10.1093/rb/rbaf092)
Supplement: rbaf092_Supplementary_Data [file rbaf092_supplementary_data.zip]

Archive with 2 entries (2 files):
- Supplementary materials.docx
- figure.pdf
